# Supplementary material for: Mutagenic properties of dimethylaniline isomers in mice as evaluated by comet, micronucleus and transgenic mutation assays
Source: Genes Environ. 2018 Aug 22;40:18. doi: 10.1186/s41021-018-0106-3 (PMC6103965; doi:10.1186/s41021-018-0106-3)
Supplement: Supplementary file 1 — Table S1. Types of comet induced by DMAs at 3 and 24 h after the treatment in bone marrow, liver, kidney and lung of ddY mouse. (XLS 123 kb) [file 41021_2018_106_MOESM1_ESM.xls]

## Sheet: Sheet1
	Supplemental Table Types of comet induced by DMAs at 3 and 24 hr after the treatment in bone marrow, liver, kidney and lung of ddY mouse
	Organ		Chmical		Dose		Time		Animal ID		Type I	%	Type II	%	Type III	%	Type IV	%	Type V	%	Total		Time		Animal ID		Type I	%	Type II	%	Type III	%	Type IV	%	Type V	%	Total
	BM		control				3 hr		41		373	66.4884	123	21.9251	46	8.19964	14	2.49554	5	0.891266	561		24 hr		44		384	76.494	68	13.5458	32	6.3745	17	3.38645	1	0.199203	502
							3 hr		42		340	67.5944	106	21.0736	40	7.95229	9	1.78926	8	1.59046	503		24 hr		45		364	71.7949	97	19.1321	30	5.91716	11	2.16963	5	0.986193	507
							3 hr		43		364	56.875	180	28.125	59	9.21875	28	4.375	9	1.40625	640		24 hr		46		397	79.4	72	14.4	19	3.8	10	2	2	0.4	500
									Total		1077	63.2042	409	24.0023	145	8.50939	51	2.99296	22	1.29108	1704				Total		1145	75.8781	237	15.7058	81	5.36779	38	2.51822	8	0.530152	1509
			2,3-dimethylaniline		200mg/kg		3 hr		11		178	35.6	212	42.4	87	17.4	18	3.6	5	1	500		24 hr		51		363	72.3108	96	19.1235	23	4.58167	18	3.58566	2	0.398406	502
							3 hr		12		304	60.8	96	19.2	59	11.8	37	7.4	4	0.8	500		24 hr		52		316	63.2	126	25.2	41	8.2	12	2.4	5	1	500
							3 hr		13		249	49.1124	156	30.7692	82	16.1736	16	3.15582	4	0.788955	507		24 hr		53		249	49.1124	156	30.7692	82	16.1736	16	3.15582	4	0.788955	507
									Total		731	48.507	464	30.7896	228	15.1294	71	4.71135	13	0.862641	1507				Total		928	61.4977	378	25.0497	146	9.67528	46	3.04838	11	0.72896	1509
			2,4-dimethylaniline		200mg/kg		3 hr		14		276	54.3307	168	33.0709	43	8.46457	12	2.3622	9	1.77165	508		24 hr		54		329	65.5378	123	24.502	36	7.17131	10	1.99203	4	0.796813	502
							3 hr		15		304	60.3175	145	28.7698	40	7.93651	12	2.38095	3	0.595238	504		24 hr		55		392	78.4	60	12	33	6.6	10	2	5	1	500
							3 hr		16		299	58.0583	125	24.2718	55	10.6796	22	4.27184	14	2.71845	515		24 hr		56		321	64.4578	121	24.2972	38	7.63052	16	3.21285	2	0.401606	498
									Total		879	57.5639	438	28.6837	138	9.03733	46	3.01244	26	1.70269	1527				Total		1042	69.4667	304	20.2667	107	7.13333	36	2.4	11	0.733333	1500
			2,5-dimethylaniline		200mg/kg		3 hr		21		248	48.1553	177	34.3689	65	12.6214	22	4.27184	3	0.582524	515		24 hr		61		316	63.0739	131	26.1477	40	7.98403	11	2.19561	3	0.598802	501
							3 hr		22		313	61.0136	113	22.0273	55	10.7212	16	3.11891	16	3.11891	513		24 hr		62		384	77.1084	63	12.6506	36	7.22892	13	2.61044	2	0.401606	498
							3 hr		23		288	56.25	85	16.6016	80	15.625	36	7.03125	23	4.49219	512		24 hr		63		341	68.6117	100	20.1207	36	7.24346	17	3.42052	3	0.603622	497
									Total		849	55.1299	375	24.3506	200	12.987	74	4.80519	42	2.72727	1540				Total		1041	69.5856	294	19.6524	112	7.48663	41	2.74064	8	0.534759	1496
			2,6-dimethylaniline		200mg/kg		3 hr		24		186	36.1165	195	37.8641	98	19.0291	31	6.01942	5	0.970874	515		24 hr		64		354	70.5179	89	17.7291	42	8.36653	16	3.18725	1	0.199203	502
							3 hr		25		273	53.6346	130	25.5403	68	13.3595	28	5.50098	10	1.96464	509		24 hr		65		362	72.4	89	17.8	33	6.6	11	2.2	5	1	500
							3 hr		26		288	56.25	85	16.6016	80	15.625	36	7.03125	23	4.49219	512		24 hr		66		361	71.9124	88	17.5299	37	7.37052	15	2.98805	1	0.199203	502
									Total		747	48.6328	410	26.6927	246	16.0156	95	6.1849	38	2.47396	1536				Total		1077	71.609	266	17.6862	112	7.44681	42	2.79255	7	0.465426	1504
			3,4-dimethylaniline		200mg/kg		3 hr		31		79	15.4297	200	39.0625	176	34.375	51	9.96094	6	1.17188	512		24 hr		71		326	65.2	106	21.2	40	8	21	4.2	7	1.4	500
							3 hr		32		137	26.6537	204	39.6887	130	25.2918	38	7.393	5	0.972763	514		24 hr		72		319	63.8	129	25.8	47	9.4	4	0.8	1	0.2	500
							3 hr		33		197	38.856	187	36.8836	87	17.1598	31	6.1144	5	0.986193	507		24 hr		73		332	66.6667	117	23.494	28	5.62249	20	4.01606	1	0.200803	498
									Total		413	26.9406	591	38.5519	393	25.636	120	7.82779	16	1.04371	1533				Total		977	65.2203	352	23.498	115	7.6769	45	3.00401	9	0.600801	1498
			3,5-dimethylaniline		200mg/kg		3 hr		34		85	16.6341	198	38.7476	174	34.0509	49	9.58904	5	0.978474	511		24 hr		74		331	65.5446	119	23.5644	36	7.12871	12	2.37624	7	1.38614	505
							3 hr		35		39	7.69231	158	31.1637	205	40.4339	90	17.7515	15	2.95858	507		24 hr		75		328	65.6	118	23.6	46	9.2	5	1	3	0.6	500
							3 hr		36		118	23.3202	179	35.3755	144	28.4585	56	11.0672	9	1.77866	506		24 hr		76		312	62.2754	136	27.1457	29	5.78842	16	3.19361	8	1.59681	501
									Total		242	15.8793	535	35.105	523	34.3176	195	12.7953	29	1.90289	1524				Total		971	64.4754	373	24.7676	111	7.37052	33	2.19124	18	1.19522	1506
	Liver		control				3 hr		41		289	57.8	136	27.2	43	8.6	22	4.4	10	2	500		24 hr		44		351	69.0945	53	10.4331	67	13.189	27	5.31496	10	1.9685	508
							3 hr		42		262	50.677	136	26.3056	73	14.1199	38	7.3501	8	1.54739	517		24 hr		45		337	66.6008	97	19.17	45	8.89328	16	3.16206	11	2.17391	506
							3 hr		43		300	55.9701	101	18.8433	71	13.2463	45	8.39552	19	3.54478	536		24 hr		46		372	73.8095	49	9.72222	52	10.3175	22	4.36508	9	1.78571	504
									Total		851	54.7972	373	24.018	187	12.0412	105	6.76111	37	2.38249	1553				Total		1060	69.8287	199	13.1094	164	10.8037	65	4.28195	30	1.97628	1518
			2,3-dimethylaniline		200mg/kg		3 hr		11		84	13.5922	279	45.1456	189	30.5825	61	9.87055	5	0.809061	618		24 hr		51		353	68.8109	90	17.5439	43	8.38207	22	4.2885	5	0.974659	513
							3 hr		12		29	5.62016	217	42.0543	161	31.2016	98	18.9922	11	2.13178	516		24 hr		52		375	71.977	57	10.9405	58	11.1324	25	4.79846	6	1.15163	521
							3 hr		13		9	1.78926	105	20.8748	190	37.7734	170	33.7972	29	5.76541	503		24 hr		53		304	55.5759	101	18.4644	108	19.7441	32	5.85009	2	0.365631	547
									Total		122	7.45266	601	36.7135	540	32.9872	329	20.0977	45	2.74893	1637				Total		1032	65.2751	248	15.6863	209	13.2195	79	4.99684	13	0.822264	1581
			2,4-dimethylaniline		200mg/kg		3 hr		14		50	8.33333	235	39.1667	155	25.8333	140	23.3333	20	3.33333	600		24 hr		54		338	65	69	13.2692	83	15.9615	24	4.61538	6	1.15385	520
							3 hr		15		69	11.4428	299	49.5854	164	27.1973	60	9.95025	11	1.82421	603		24 hr		55		318	62.1094	54	10.5469	93	18.1641	40	7.8125	7	1.36719	512
							3 hr		16		23	3.8206	276	45.8472	196	32.5581	105	17.4419	2	0.332226	602		24 hr		56		306	58.3969	94	17.9389	100	19.084	23	4.38931	1	0.19084	524
									Total		142	7.86704	810	44.8753	515	28.5319	305	16.8975	33	1.82825	1805				Total		962	61.8252	217	13.946	276	17.7378	87	5.59126	14	0.899743	1556
			2,5-dimethylaniline		200mg/kg		3 hr		21		56	11.0454	78	15.3846	101	19.9211	139	27.4162	133	26.2327	507		24 hr		61		228	49.5652	92	20	114	24.7826	25	5.43478	1	0.217391	460
							3 hr		22		3	0.595238	35	6.94444	184	36.5079	247	49.0079	35	6.94444	504		24 hr		62		245	47.5728	103	20	111	21.5534	46	8.93204	10	1.94175	515
							3 hr		23		40	7.96813	252	50.1992	100	19.9203	97	19.3227	13	2.58964	502		24 hr		63		291	57.5099	62	12.253	98	19.3676	48	9.48617	7	1.3834	506
									Total		99	6.54329	365	24.1243	385	25.4461	483	31.9233	181	11.963	1513				Total		764	51.5868	257	17.3531	323	21.8096	119	8.03511	18	1.2154	1481
			2,6-dimethylaniline		200mg/kg		3 hr		24		97	19.2079	182	36.0396	149	29.505	65	12.8713	12	2.37624	505		24 hr		64		338	65	69	13.2692	83	15.9615	24	4.61538	6	1.15385	520
							3 hr		25		48	7.94702	288	47.6821	169	27.9801	82	13.5762	17	2.81457	604		24 hr		65		225	49.6689	20	4.41501	133	29.3598	63	13.9073	12	2.64901	453
							3 hr		26		45	8.77193	110	21.4425	135	26.3158	174	33.9181	49	9.55166	513		24 hr		66		393	75.5769	27	5.19231	50	9.61538	41	7.88462	9	1.73077	520
									Total		190	11.7139	580	35.7583	453	27.9285	321	19.7904	78	4.80888	1622				Total		956	64.0322	116	7.76959	266	17.8165	128	8.57334	27	1.80844	1493
			3,4-dimethylaniline		200mg/kg		3 hr		31		61	10.1161	259	42.9519	177	29.3532	97	16.0862	9	1.49254	603		24 hr		71		270	54	42	8.4	142	28.4	28	5.6	18	3.6	500
							3 hr		32		57	9.57983	232	38.9916	167	28.0672	99	16.6387	40	6.72269	595		24 hr		72		333	63.0682	60	11.3636	78	14.7727	49	9.2803	8	1.51515	528
							3 hr		33		123	24.502	220	43.8247	119	23.7052	35	6.97211	5	0.996016	502		24 hr		73		259	50.2913	66	12.8155	85	16.5049	74	14.3689	31	6.01942	515
									Total		241	14.1765	711	41.8235	463	27.2353	231	13.5882	54	3.17647	1700				Total		862	55.8652	168	10.8879	305	19.7667	151	9.78613	57	3.6941	1543
			3,4-dimethylaniline		200mg/kg		3 hr		34		127	25.4	213	42.6	123	24.6	27	5.4	10	2	500		24 hr		74		330	64.3275	85	16.5692	64	12.4756	23	4.48343	11	2.14425	513
							3 hr		35		60	11.6732	218	42.4125	164	31.9066	59	11.4786	13	2.52918	514		24 hr		75		314	61.6896	83	16.3065	72	14.1454	35	6.87623	5	0.982318	509
							3 hr		36		105	19.0563	233	42.2868	128	23.2305	64	11.6152	21	3.81125	551		24 hr		76		194	38.8	132	26.4	111	22.2	53	10.6	10	2	500
									Total		292	18.6581	664	42.4281	415	26.5176	150	9.58466	44	2.8115	1565				Total		838	55.0591	300	19.7109	247	16.2286	111	7.29304	26	1.70828	1522
	Kidney		control				3 hr		41		220	42.885	229	44.6394	26	5.06823	23	4.48343	15	2.92398	513		24 hr		44		338	67.4651	73	14.5709	68	13.5729	17	3.39321	5	0.998004	501
							3 hr		42		222	35.52	265	42.4	95	15.2	39	6.24	4	0.64	625		24 hr		45		396	79.6781	51	10.2616	40	8.04829	3	0.603622	7	1.40845	497
							3 hr		43		208	37.3429	213	38.2406	87	15.6194	41	7.36086	8	1.43627	557		24 hr		46		329	65.8	82	16.4	69	13.8	16	3.2	4	0.8	500
									Total		650	38.3481	707	41.7109	208	12.2714	103	6.0767	27	1.59292	1695				Total		1063	70.9613	206	13.7517	177	11.8158	36	2.4032	16	1.06809	1498
			2,3-dimethylaniline		200mg/kg		3 hr		11		11	2.2	86	17.2	188	37.6	209	41.8	6	1.2	500		24 hr		51		242	46.8085	97	18.7621	97	18.7621	64	12.3791	17	3.2882	517
							3 hr		12		66	12.7413	126	24.3243	140	27.027	166	32.0463	20	3.861	518		24 hr		52		192	37.4269	153	29.8246	123	23.9766	43	8.38207	2	0.389864	513
							3 hr		13		43	6.81458	226	35.8162	198	31.3788	147	23.2964	17	2.69414	631		24 hr		53		222	44.4	116	23.2	120	24	38	7.6	4	0.8	500
									Total		120	7.27714	438	26.5616	526	31.8981	522	31.6555	43	2.60764	1649				Total		656	42.8758	366	23.9216	340	22.2222	145	9.47712	23	1.50327	1530
			2,4-dimethylaniline		200mg/kg		3 hr		14		28	5.6	107	21.4	196	39.2	138	27.6	31	6.2	500		24 hr		54		283	46.0912	110	17.9153	139	22.6384	78	12.7036	4	0.651466	614
							3 hr		15		58	11.5308	92	18.2903	115	22.8628	213	42.3459	25	4.97018	503		24 hr		55		228	51.0067	83	18.5682	79	17.6734	47	10.5145	10	2.23714	447
							3 hr		16		50	9.92063	108	21.4286	149	29.5635	177	35.119	20	3.96825	504		24 hr		56		264	51.7647	97	19.0196	118	23.1373	29	5.68627	2	0.392157	510
									Total		136	9.02455	307	20.3716	460	30.5242	528	35.0365	76	5.04313	1507				Total		775	49.3316	290	18.4596	336	21.3877	154	9.80267	16	1.01846	1571
			2,5-dimethylaniline		200mg/kg		3 hr		21		51	9.56848	113	21.2008	215	40.3377	137	25.7036	17	3.18949	533		24 hr		61		272	48.3986	71	12.6335	131	23.3096	77	13.7011	11	1.9573	562
							3 hr		22		102	20.2381	142	28.1746	132	26.1905	100	19.8413	28	5.55556	504		24 hr		62		251	50.503	94	18.9135	101	20.3219	39	7.84708	12	2.41449	497
							3 hr		23		3	0.6	54	10.8	165	33	260	52	18	3.6	500		24 hr		63		279	51.0989	102	18.6813	124	22.7106	40	7.32601	1	0.18315	546
									Total		156	10.1496	309	20.1041	512	33.3116	497	32.3357	63	4.09889	1537				Total		802	49.9688	267	16.6355	356	22.1807	156	9.71963	24	1.49533	1605
			2,6-dimethylaniline		200mg/kg		3 hr		24		64	10.596	249	41.2252	158	26.1589	105	17.3841	28	4.63576	604		24 hr		64		186	36.3281	131	25.5859	126	24.6094	63	12.3047	6	1.17188	512
							3 hr		25		67	11.3367	248	41.9628	148	25.0423	113	19.1201	15	2.53807	591		24 hr		65		239	45.0094	120	22.5989	108	20.339	59	11.1111	5	0.94162	531
							3 hr		26		68	11.3523	254	42.404	173	28.8815	94	15.6928	10	1.66945	599		24 hr		66		234	46.8	99	19.8	106	21.2	32	6.4	29	5.8	500
									Total		199	11.0925	751	41.8618	479	26.7001	312	17.3913	53	2.95429	1794				Total		659	42.709	350	22.6831	340	22.035	154	9.98056	40	2.59235	1543
			3,4-dimethylaniline		200mg/kg		3 hr		31		84	13.8614	281	46.3696	168	27.7228	64	10.5611	9	1.48515	606		24 hr		71		206	37.2514	128	23.1465	140	25.3165	68	12.2966	11	1.98915	553
							3 hr		32		59	11.7296	112	22.2664	142	28.2306	158	31.4115	32	6.36183	503		24 hr		72		254	53.9278	97	20.5945	76	16.1359	42	8.9172	2	0.424628	471
							3 hr		33		206	39.9225	188	36.4341	92	17.8295	28	5.42636	2	0.387597	516		24 hr		73		256	50.4931	104	20.5128	127	25.0493	18	3.5503	2	0.394477	507
									Total		349	21.4769	581	35.7538	402	24.7385	250	15.3846	43	2.64615	1625				Total		716	46.7668	329	21.4892	343	22.4037	128	8.36055	15	0.979752	1531
			3,5-dimethylaniline		200mg/kg		3 hr		34		22	4.36508	116	23.0159	209	41.4683	150	29.7619	7	1.38889	504		24 hr		74		208	40.4669	157	30.5447	113	21.9844	30	5.83658	6	1.16732	514
							3 hr		35		38	7.58483	83	16.5669	184	36.7265	163	32.5349	33	6.58683	501		24 hr		75		267	55.2795	91	18.8406	71	14.6998	45	9.31677	9	1.86335	483
							3 hr		36		137	27.1825	178	35.3175	137	27.1825	48	9.52381	4	0.793651	504		24 hr		76		247	48.4314	111	21.7647	132	25.8824	19	3.72549	1	0.196078	510
									Total		197	13.055	377	24.9834	530	35.1226	361	23.9231	44	2.91584	1509				Total		722	47.9098	359	23.8222	316	20.9688	94	6.23756	16	1.06171	1507
	Lung		control				3 hr		41		143	28.373	191	37.8968	125	24.8016	32	6.34921	13	2.57937	504		24 hr		44		324	63.7795	89	17.5197	52	10.2362	40	7.87402	3	0.590551	508
							3 hr		42		117	22.3282	234	44.6565	126	24.0458	38	7.25191	9	1.71756	524		24 hr		45		332	66.8008	83	16.7002	41	8.2495	40	8.04829	1	0.201207	497
							3 hr		43		118	23.4127	242	48.0159	103	20.4365	34	6.74603	7	1.38889	504		24 hr		46		323	64.9899	91	18.3099	40	8.04829	40	8.04829	3	0.603622	497
									Total		378	24.6736	667	43.5379	354	23.107	104	6.78851	29	1.89295	1532				Total		979	65.1798	263	17.51	133	8.85486	120	7.98935	7	0.466045	1502
			2,3-dimethylaniline		200mg/kg		3 hr		11		3	0.574713	27	5.17241	175	33.5249	293	56.1303	24	4.5977	522		24 hr		51		396	66	92	15.3333	42	7	43	7.16667	27	4.5	600
							3 hr		12		40	7.79727	152	29.6296	139	27.0955	168	32.7485	14	2.72904	513		24 hr		52		282	56.4	91	18.2	67	13.4	39	7.8	21	4.2	500
							3 hr		13		21	4.0856	132	25.6809	120	23.3463	225	43.7743	16	3.11284	514		24 hr		53		284	60.8137	82	17.5589	60	12.848	40	8.56531	1	0.214133	467
									Total		64	4.1317	311	20.0775	434	28.0181	686	44.2866	54	3.48612	1549				Total		962	61.3912	265	16.9113	169	10.7849	122	7.78558	49	3.12699	1567
			2,4-dimethylaniline		200mg/kg		3 hr		14		11	2.2	65	13	98	19.6	305	61	21	4.2	500		24 hr		54		283	58.9583	84	17.5	43	8.95833	40	8.33333	30	6.25	480
							3 hr		15		25	4.93097	108	21.3018	111	21.8935	249	49.1124	14	2.76134	507		24 hr		55		281	56.2	95	19	56	11.2	41	8.2	27	5.4	500
							3 hr		16		21	4.2	85	17	156	31.2	219	43.8	19	3.8	500		24 hr		56		285	57	91	18.2	52	10.4	41	8.2	31	6.2	500
									Total		57	3.78235	258	17.1201	365	24.2203	773	51.294	54	3.58328	1507				Total		849	57.3649	270	18.2432	151	10.2027	122	8.24324	88	5.94595	1480
			2,5-dimethylaniline		200mg/kg		3 hr		21		21	3.81125	54	9.80036	143	25.9528	306	55.5354	27	4.90018	551		24 hr		61		279	55.8	91	18.2	61	12.2	29	5.8	40	8	500
							3 hr		22		34	6.70611	119	23.4714	111	21.8935	225	44.3787	18	3.5503	507		24 hr		62		282	56.4	91	18.2	67	13.4	39	7.8	21	4.2	500
							3 hr		23		16	2.91439	122	22.2222	104	18.9435	299	54.4627	8	1.45719	549		24 hr		63		291	58.2	90	18	58	11.6	43	8.6	18	3.6	500
									Total		71	4.41817	295	18.3572	358	22.2775	830	51.649	53	3.29807	1607				Total		852	56.8	272	18.1333	186	12.4	111	7.4	79	5.26667	1500
			2,6-dimethylaniline		200mg/kg		3 hr		24		21	4.05405	118	22.7799	182	35.1351	179	34.556	18	3.4749	518		24 hr		64		302	60.4	83	16.6	60	12	36	7.2	19	3.8	500
							3 hr		25		14	2.79441	61	12.1756	146	29.1417	271	54.0918	9	1.79641	501		24 hr		65		291	58.2	82	16.4	57	11.4	39	7.8	31	6.2	500
							3 hr		26		22	4.43548	96	19.3548	125	25.2016	232	46.7742	21	4.23387	496		24 hr		66		295	59	86	17.2	63	12.6	44	8.8	12	2.4	500
									Total		57	3.76238	275	18.1518	453	29.901	682	45.0165	48	3.16832	1515				Total		888	59.2	251	16.7333	180	12	119	7.93333	62	4.13333	1500
			3,4-dimethylaniline		200mg/kg		3 hr		31		31	5.1495	68	11.2957	121	20.0997	371	61.6279	11	1.82724	602		24 hr		71		294	58.8	82	16.4	60	12	40	8	24	4.8	500
							3 hr		32		31	6.05469	145	28.3203	233	45.5078	96	18.75	7	1.36719	512		24 hr		72		304	60.8	76	15.2	59	11.8	44	8.8	17	3.4	500
							3 hr		33		90	14.4928	304	48.9533	145	23.3494	75	12.0773	7	1.12721	621		24 hr		73		274	54.8	90	18	60	12	49	9.8	27	5.4	500
									Total		152	8.76081	517	29.7983	499	28.7608	542	31.2392	25	1.44092	1735				Total		872	58.1333	248	16.5333	179	11.9333	133	8.86667	68	4.53333	1500
			3,5-dimethylaniline		200mg/kg		3 hr		34		4	0.775194	57	11.0465	186	36.0465	240	46.5116	29	5.62016	516		24 hr		74		291	58.2	84	16.8	59	11.8	45	9	21	4.2	500
							3 hr		35		81	15.4876	193	36.9025	139	26.5774	105	20.0765	5	0.956023	523		24 hr		75		302	60.4	79	15.8	63	12.6	42	8.4	14	2.8	500
							3 hr		36		79	15.7058	234	46.5209	141	28.0318	40	7.95229	9	1.78926	503		24 hr		76		282	56.4	83	16.6	58	11.6	38	7.6	39	7.8	500
									Total		164	10.6355	484	31.3878	466	30.2205	385	24.9676	43	2.78859	1542				Total		875	58.3333	246	16.4	180	12	125	8.33333	74	4.93333	1500
